# Supplementary material for: MRI differentiation of usual type endocervical adenocarcinoma and cervical squamous cell carcinoma
Source: PLoS One. 2026 Feb 27;21(2):e0343764. doi: 10.1371/journal.pone.0343764 (PMC12948134; doi:10.1371/journal.pone.0343764)
Supplement: S1 File — (XLSX) [file pone.0343764.s001.xlsx]

## Sheet: Uterin_serviks_tm_study
Group	Age	Ca125	CEA	FİGO	Menopause	Tm_size_O1	Tm_size_O2	ADC_value_O1	ADC_value_O2	T1_SIR_O1	T1_SIR_O2	T2_SIR_O1	T2_SIR_O2	DWI_O1	DWI_O2	FSCET1_O1	FSCET1_O2	Growth_patern_O1	Growth_patern_O2	Location_O1	Location_O2	inf.Growth_patern_O1	inf.Growth_patern_O2	UC_invasion_O1	UC_invasion_O2	Tm_cyst_O1	Tm_cyst_O2	Hydro_hematometra_O1	Hydro_hematometra_O2	Ascites	Periton	LAP_O1	LAP_O2	T1_SI	T2_SI	DWI_SI	FSCET1_SI	Figo_dicotomy	Location_merged	Tm_size_Mean	ADC_value_Mean	T1_SIR_Mean	T2_SIR_Mean	FSCET1_Mean	Growth_patern_dicotomy	DWI_mean
0	79	4.9	3.25	9	1	76	73	855	989	1.44	1.29	3.66	2.18	2	2.1	2.5	2.64	2	2	0	0	0	0	1	1	0	0	0	0	0	0	1	1	0	2	2	0	30	10	74.5	922	1.365	2.92	2.57	1	2.05
0	49	16.4	2.11	9	0	67	64.5	923	944	1.11	1.13	4.92	5.12	1.38	1.35	1.4	1.37	2	2	0	0	0	0	0	0	0	0	0	0	0	0	1	1	0	2	2	0	30	10	65.75	933.5	1.12	5.02	1.385	1	1.365
0	86	11.6	3.7	5	1	74	78	759	801	1.35	1.35	3.51	1.4	1.5	1.52	1.1	1.81	2	2	0	0	0	0	1	1	0	0	1	1	0	0	0	0	1	2	2	0	20	10	76	780	1.35	2.455	1.455	1	1.51
0	38	79.2	1.01	5	0	67	75	990	971.8	1.03	1.14	1.55	2.52	2.07	2.17	1.33	1.74	2	2	0	0	0	0	0	0	0	0	0	0	0	0	0	0	1	2	2	0	20	10	71	980.9	1.085	2.035	1.535	1	2.12
0	58	48.1	18.42	5	1	68	69	945	918.4	1.22	1.61	4.75	5.58	2.23	2.16	1.72	1.59	2	2	0	0	1	1	1	1	0	0	1	1	0	0	0	0	1	2	2	0	20	10	68.5	931.7	1.415	5.165	1.655	1	2.195
0	40	83.1163	5.54188	5	0	26	34	1032	1012	1.3	1.27	4.05	3.76	1.7	1.58	1.6	1.63	0	0	0	0	1	1	0	0	0	0	0	0	0	0	0	0	1	2	1	0	20	10	30	1022	1.285	3.905	1.615	0	1.64
0	40	14.2	1.18	5	0	37	37	676	661	1.2	1.2	4.08	4.31	1.56	1.54	1.5	1.53	0	0	0	0	0	0	0	0	0	0	0	0	0	0	0	0	1	2	2	0	20	10	37	668.5	1.2	4.195	1.515	0	1.55
0	36	170.5	1.03	8	0	94	94.5	710	858	1	1.08	4.5	4.03	4.1	4.15	1.29	1.29	2	2	0	0	1	1	1	1	0	0	0	0	0	0	1	1	1	2	2	0	30	10	94.25	784	1.04	4.265	1.29	1	4.125
0	51	8.8	6.05	9	1	23	65.78	852	803	1.2	1.79	3.72	3.72	1.4	1.4	1.85	1.89	0	0	0	0	1	1	1	1	0	0	0	0	0	0	1	1	1	2	2	0	30	10	44.39	827.5	1.495	3.72	1.87	0	1.4
0	82	13.7	1.99	5	1	51	54	748	763.8	1.28	1.28	2.2	2.27	1.65	1.65	1.93	1.24	0	0	0	0	1	1	1	1	0	0	1	1	0	0	0	0	1	2	2	0	20	10	52.5	755.9	1.28	2.235	1.585	0	1.65
0	46	709.8	21.72	7	0	78	76	772	750	1.02	1.1	5.89	7.07	1.89	1.89	1.53	1.88	2	2	0	0	1	1	1	1	0	0	0	0	0	0	0	0	1	2	2	0	30	10	77	761	1.06	6.48	1.705	1	1.89
0	59	109.4	2.61	5	1	32	34	703	703	1.06	1.05	3.04	3.52	1.56	1.53	1.36	1.58	0	0	0	0	1	0	1	1	0	0	0	0	0	0	0	0	1	2	2	0	20	10	33	703	1.055	3.28	1.47	0	1.545
0	54	28.4	48.67	7	1	87	87	820	812	1.2	1.27	4.2	4.32	0.6	0.65	1.6	1.9	0	0	0	0	1	1	1	0	0	0	0	0	0	0	1	1	1	2	1	0	30	10	87	816	1.235	4.26	1.75	0	0.625
0	51	83.1163	5.54188	5	1	53	53	807	801	1.2	1.5	3.7	3.2	3	2.95	2	1.9	0	0	0	0	0	0	1	1	0	0	0	0	0	0	0	0	1	2	2	0	20	10	53	804	1.35	3.45	1.95	0	2.975
0	34	11.2	4.32	5	0	43	41	960	965	0.9	1	3.8	3.65	1.9	2	1.8	1.67	0	0	0	0	0	0	1	1	0	0	0	0	0	0	0	0	1	2	2	0	20	10	42	962.5	0.95	3.725	1.735	0	1.95
0	51	8.7	4.67	2	1	25	27	731	731	1.4	1.54	4.1	4.26	2.19	2.09	0.9	0.38	1	1	1	1	0	0	0	0	0	0	0	0	0	0	0	0	1	2	2	0	20	3	26	731	1.47	4.18	0.64	1	2.14
0	68	44.7	7.77	9	1	66	63	922	905	1.1	1.1	2.6	3.3	1.4	1.38	1.9	1.9	2	2	0	0	1	1	1	1	0	0	1	1	0	0	1	1	1	2	2	0	30	10	64.5	913.5	1.1	2.95	1.9	1	1.39
0	77	7.3	1.82	7	1	33	33	744	766	1.1	0.96	2.3	1.54	2.55	2.6	1.7	1.7	1	1	0	0	0	0	0	0	0	0	0	0	0	0	0	0	1	2	2	0	30	10	33	755	1.03	1.92	1.7	1	2.575
0	57	19	4.82	9	1	60	63	803	803	1.2	1.2	3.4	4.06	1.08	1.05	1.1	1.1	2	2	0	0	1	1	1	1	0	0	0	0	0	0	1	1	1	2	2	0	30	10	61.5	803	1.2	3.73	1.1	1	1.065
0	61	36.3	2.5	8	1	64	66	817	797	1.3	1.29	2.1	3.5	1.08	1.06	1.8	1.73	2	2	0	0	1	1	1	0	0	0	1	1	0	0	0	0	1	2	2	0	30	10	65	807	1.295	2.8	1.765	1	1.07
0	71	24.3	1.93	5	1	38	35	582	589	1.2	1.14	4.6	3.48	2	1.95	1.4	1.45	2	2	0	0	0	0	0	0	0	0	0	0	0	0	0	0	1	2	2	0	20	10	36.5	585.5	1.17	4.04	1.425	1	1.975
0	68	17.8	3.2	2	1	16	18	897	901	1.2	1.15	3.8	3.76	3.6	3.45	1.9	2.31	0	0	0	0	0	0	0	0	0	0	0	0	0	0	0	0	1	2	2	0	20	10	17	899	1.175	3.78	2.105	0	3.525
0	65	8.9	2.46	10	1	75	78	979	868	1	1.05	2.7	2.77	1.6	1.55	2.5	3.87	2	2	0	0	0	0	0	0	0	0	0	0	0	0	0	0	1	2	2	0	30	10	76.5	923.5	1.025	2.735	3.185	1	1.575
0	59	16	1.06	5	1	27	29.5	1003	946	1.3	1.26	4	4.57	1.7	1.75	1.4	1.4	2	2	0	0	0	0	0	0	0	0	0	0	0	0	0	0	1	2	2	0	20	10	28.25	974.5	1.28	4.285	1.4	1	1.725
0	62	16.4	1.3	5	1	41	44	815	805	1.3	1.6	4	3.95	2	2.13	1.4	1.4	2	2	0	0	0	0	0	0	0	0	0	0	0	0	0	0	1	2	2	0	20	10	42.5	810	1.45	3.975	1.4	1	2.065
0	59	11.3	3.34	5	1	37	40	787	759	1.1	1.13	2.6	2.72	1.8	1.9	1.8	1.85	2	2	0	0	0	0	0	0	0	0	0	0	0	0	0	0	1	2	2	0	20	10	38.5	773	1.115	2.66	1.825	1	1.85
0	45	3.5	1.23	5	0	38	38	781	781	1.2	1.13	3.8	4.01	1.7	1.72	2.45	1.67	1	1	2	2	0	0	0	0	0	0	0	0	0	0	0	0	1	2	2	0	20	3	38	781	1.165	3.905	2.06	1	1.71
0	60	28.9	1.63	10	1	66	67.59	1123	1119	1.4	1.41	1.9	1.7	1.6	1.5	1.7	1.91	1	1	0	0	0	0	0	0	0	0	0	0	0	0	0	0	1	2	2	0	30	10	66.795	1121	1.405	1.8	1.805	1	1.55
0	40	18.2	4.13	9	0	32	33	760	808	1.3	1.49	4.2	4.66	4.2	4.19	2.4	2.5	0	0	0	0	0	0	0	0	0	0	0	0	0	0	1	1	1	2	2	0	30	10	32.5	784	1.395	4.43	2.45	0	4.195
0	30	21.1	1.15	5	0	47	44	843	892	1.2	1.12	6.3	5.9	3.2	3.02	1.9	1.66	2	2	0	0	1	1	1	0	0	0	0	0	0	0	1	1	1	2	2	0	20	10	45.5	867.5	1.16	6.1	1.78	1	3.11
0	53	55.7	1.62	5	1	43	46	673	675	1	0.91	4.4	4.21	2.4	2.53	1.8	1.96	0	0	0	0	1	1	1	1	0	0	0	0	0	0	0	0	1	2	2	0	20	10	44.5	674	0.955	4.305	1.88	0	2.465
0	35	20.8	5.1	5	0	68	68.64	717	717	1.04	1.03	3.7	4.57	3.1	3.23	1.6	1.38	1	1	1	1	0	0	0	0	0	0	0	0	0	0	0	0	1	2	2	0	20	3	68.32	717	1.035	4.135	1.49	1	3.165
0	70	16.4	26.6	9	1	34	35.8	930	919	1.07	1.12	2.8	2.85	3.6	3.48	1.5	1.87	2	2	0	0	1	1	1	1	0	0	0	0	0	0	0	0	1	2	2	0	30	10	34.9	924.5	1.095	2.825	1.685	1	3.54
0	50	2123	5.4	9	0	44	44	748	739	1.1	1.28	3.8	3.68	1.2	1.11	1.3	1.34	2	2	0	0	1	1	1	1	0	0	0	0	0	0	1	1	1	2	2	0	30	10	44	743.5	1.19	3.74	1.32	1	1.155
0	59	24.6	4.2	9	1	43	42	835	942	1.3	1.4	6.3	6.2	2.2	2.19	1.5	1.52	2	1	0	0	1	1	1	1	0	0	0	0	0	0	1	1	1	2	2	0	30	10	42.5	888.5	1.35	6.25	1.51	1	2.195
0	73	11.7	3.1	5	1	50	48	851	855	1.2	0.98	2.4	2.5	1.5	1.45	1.4	1.7	2	2	0	0	1	1	1	1	0	0	1	1	0	0	1	1	1	2	2	0	20	10	49	853	1.09	2.45	1.55	1	1.475
0	54	6.1	1.97	5	1	47	45	935	905	1.04	1.02	4.1	3.78	2.8	2.7	1.7	2.1	2	2	0	0	1	1	1	1	0	0	1	1	0	0	0	0	1	2	2	0	20	10	46	920	1.03	3.94	1.9	1	2.75
0	51	13.4	2.56	9	1	37	36.6	691	738	1.1	0.95	2.7	1.85	2.6	2.49	1.3	1.3	0	0	0	0	0	0	0	0	0	0	0	0	0	0	0	0	1	2	2	0	30	10	36.8	714.5	1.025	2.275	1.3	0	2.545
0	46	6.9	5.8	5	0	56	57	938	920	1.3	1.33	4.6	4.52	2.4	2.59	1.5	1.52	2	2	1	1	0	0	0	0	0	0	0	0	0	0	1	1	1	2	2	0	20	3	56.5	929	1.315	4.56	1.51	1	2.495
0	42	11.3	2.7	5	0	35	36.9	740	753	1.08	0.98	4.1	3.95	1.9	1.81	1.8	1.76	0	0	0	0	0	0	0	0	0	0	0	0	0	0	0	0	1	2	2	0	20	10	35.95	746.5	1.03	4.025	1.78	0	1.855
0	50	29.1	0.91	2	0	29	31.7	722	722	1.1	1.08	3.2	4.1	3.1	3.05	1.9	1.97	0	0	0	0	0	0	0	0	0	0	0	0	0	0	0	0	1	2	2	0	20	10	30.35	722	1.09	3.65	1.935	0	3.075
0	63	15.8	4.7	9	1	46	47	833	814	1.3	1.39	3.6	3.44	1.2	1.21	1.1	1.3	0	0	0	0	1	1	1	1	0	0	0	0	0	0	0	0	1	2	2	0	30	10	46.5	823.5	1.345	3.52	1.2	0	1.205
0	76	22.6	6.9	10	1	91	92	787	787	1.2	1.2	3.2	3.26	2.6	2.63	2.1	2.3	2	2	0	0	1	1	1	1	0	0	0	0	0	0	1	1	1	2	2	0	30	10	91.5	787	1.2	3.23	2.2	1	2.615
0	65	4.7	2.1	2	1	18	19	900	875	1.1	1.22	4.7	3.95	2.1	2.07	1.5	1.49	0	0	2	2	0	0	0	0	0	0	1	1	0	0	1	1	1	2	2	0	20	3	18.5	887.5	1.16	4.325	1.495	0	2.085
0	75	8.4	1.6	2	1	38	39	770	745	1.4	1.37	3.1	3.07	3.2	3.1	1.8	1.94	2	2	0	0	0	0	0	0	0	0	0	0	0	0	0	0	1	2	2	0	20	10	38.5	757.5	1.385	3.085	1.87	1	3.15
0	45	30.92	2.79	10	0	68	70.6	775	768	0.9	1.1	1.5	1.64	1.9	1.75	2.36	2.86	2	2	0	0	1	1	1	1	0	0	0	0	0	0	1	1	1	2	2	0	30	10	69.3	771.5	1	1.57	2.61	1	1.825
0	43	21.7	5.5	9	0	47	48	714	742	1.2	1.17	3.3	2.92	2.8	2.91	1.6	1.75	2	2	0	0	0	0	1	1	0	0	1	1	0	0	1	1	1	2	2	0	30	10	47.5	728	1.185	3.11	1.675	1	2.855
0	44	9.8	2.4	5	0	35	35	770	806	1.02	1.05	4.4	4.2	4.04	3.95	1.6	1.95	2	2	0	0	0	0	0	0	0	0	0	0	0	0	0	0	1	2	2	0	20	10	35	788	1.035	4.3	1.775	1	3.995
0	57	26.96	16.39	9	1	48	51	840	900	1.09	1.09	3.3	3.5	4.5	4.59	2.3	2.3	2	2	0	0	1	1	1	1	0	0	0	0	0	0	1	1	1	2	2	0	30	10	49.5	870	1.09	3.4	2.3	1	4.545
0	50	21.1	4.6	5	0	41	43	824	829	1.2	1.2	2.1	3.3	4.7	4.65	1.4	1.45	0	0	0	0	1	1	1	1	0	0	0	0	0	0	0	0	1	2	2	0	20	10	42	826.5	1.2	2.7	1.425	0	4.675
1	77	15.92	2.4	9	1	44	44	800.28	825	0.97	0.97	6.05	6.05	2.78	2.68	1.93	1.93	0	0	0	0	1	1	1	1	0	0	0	0	0	0	1	1	0	2	2	1	30	10	44	812.64	0.97	6.05	1.93	0	2.73
1	67	11.4	1.76	2	1	29	27	875.28	850	1.16	1.12	3.04	2.94	2.13	2.22	2.01	1.93	0	0	0	0	0	0	0	0	0	0	0	0	0	0	0	0	2	2	2	1	20	10	28	862.64	1.14	2.99	1.97	0	2.175
1	37	7.61	1.59	2	0	35	36.7	673.5	689.1	1.19	1.08	4.28	3.13	4.84	4.74	1.57	1.71	1	1	0	0	0	0	0	0	0	0	0	0	0	0	0	0	1	2	2	0	20	10	35.85	681.3	1.135	3.705	1.64	1	4.79
1	67	11.34	2.56	2	1	21.58	24.1	905.28	890	0.92	1.13	4.06	3.98	2.44	2.34	1.09	1.15	0	0	0	0	1	1	0	0	0	0	0	0	0	0	0	0	2	2	2	0	20	10	22.84	897.64	1.025	4.02	1.12	0	2.39
1	68	45.05	26.25	2	1	15.3	16.45	811.28	800	1.06	1.06	2.36	2.36	2.98	2.88	1.05	1.05	0	0	0	0	1	1	0	0	0	0	1	1	0	0	0	0	1	2	2	0	20	10	15.875	805.64	1.06	2.36	1.05	0	2.93
1	77	10.5	1.87	5	1	107	107.5	795.28	780	1.39	2.06	2.8	3.3	2.32	2.22	1.004	1.1	2	2	0	0	1	1	1	1	1	1	0	0	0	0	0	0	1	2	2	0	20	10	107.25	787.64	1.725	3.05	1.052	1	2.27
1	53	30.5	1.04	9	1	67	67.5	732.2	711	1.1	1.36	3.91	2.76	3.75	3.83	1.51	1.51	0	0	0	0	0	0	1	1	1	1	0	0	0	0	1	1	1	1	2	0	30	10	67.25	721.6	1.23	3.335	1.51	0	3.79
1	59	38.1	1	9	1	105	119	865.28	850	1.35	1.5	2.81	3.26	2.584	2.55	1.11	1.18	0	0	0	0	1	1	1	1	0	0	0	0	0	0	1	0	1	2	2	0	30	10	112	857.64	1.425	3.035	1.145	0	2.567
1	72	25.58	3.36	5	1	57	58	855	837	1.11	1.05	5.32	4.24	5.09	5.07	1.75	1.8	0	0	0	0	1	1	1	1	0	0	1	1	0	0	0	0	1	2	2	0	20	10	57.5	846	1.08	4.78	1.775	0	5.08
1	50	9.32	2.91	2	0	13	15	787.9	782.9	1.24	1.32	2.72	2.47	5	5.11	1.52	1.49	0	0	2	2	0	0	0	0	0	0	0	0	0	0	0	0	1	2	2	0	20	3	14	785.4	1.28	2.595	1.505	0	5.055
1	54	0.83	50	2	1	31	31	1006	986	1.21	1.24	6.22	5.47	4.19	4.17	1.28	1.44	0	0	0	0	0	0	0	0	0	0	0	0	0	0	0	0	1	2	2	0	20	10	31	996	1.225	5.845	1.36	0	4.18
1	40	12.3	21.47	2	0	23	22.63	1021	1086	0.9	0.86	4.53	4.53	1.12	1.09	2.05	1.84	1	1	1	1	0	0	0	0	0	0	0	0	0	0	0	0	1	2	2	0	20	3	22.815	1053.5	0.88	4.53	1.945	1	1.105
1	65	9.5	0.65	2	1	15	14	1039	910	1.04	1	4.03	4.2	1.75	1.65	1.77	1.7	0	0	1	1	0	0	0	0	0	0	0	0	0	0	0	0	1	2	2	0	20	3	14.5	974.5	1.02	4.115	1.735	0	1.7
1	56	30.23	6.7	10	1	42	44	796.8	796.8	1.43	1.34	3.96	3.3	3.75	3.84	2.56	2.23	2	2	0	0	1	1	1	1	0	0	0	0	0	0	1	1	1	2	2	0	30	10	43	796.8	1.385	3.63	2.395	1	3.795
1	62	38.3	6.5	5	1	23	24	1090	1182	1.05	1.03	5.5	5	2.6	2.61	1.9	1.9	2	1	0	0	1	1	1	1	0	0	0	0	0	0	0	0	1	2	2	0	20	10	23.5	1136	1.04	5.25	1.9	1	2.605
1	45	72.91	6	2	0	22	23.5	1118	1417	1.17	1.3	5.85	4.33	4.87	4.8	1.33	1.41	0	0	2	2	0	0	0	0	1	1	0	0	0	0	0	0	1	2	1	0	20	3	22.75	1267.5	1.235	5.09	1.37	0	4.835
1	55	11.2	5.9	2	1	43	43	764.3	726	1.24	1.21	3.66	3.55	3.6	3.73	2.008	1.23	0	0	0	0	1	1	1	1	1	1	1	1	0	0	0	0	2	2	2	0	20	10	43	745.15	1.225	3.605	1.619	0	3.665
1	53	3.87	5.3	2	1	27	29	841.4	869	0.9	0.82	3.14	3.42	2.9	2.82	1.76	1.92	0	0	0	0	1	1	0	0	0	0	0	0	0	0	0	0	1	2	2	0	20	10	28	855.2	0.86	3.28	1.84	0	2.86
1	66	10.7	5.73	5	1	37	35	905.28	900	1.2	1.15	2.76	2.87	2.51	2.47	1.56	1.81	2	2	0	0	1	1	0	0	0	0	0	0	0	0	0	0	1	2	2	0	20	10	36	902.64	1.175	2.815	1.685	1	2.49
1	43	507.7	6.2	9	0	56	62.69	910	907	1.1	1.05	5.7	3.9	3.86	3.77	0.99	0.6	2	1	0	0	0	0	1	1	0	0	0	0	1	0	1	1	1	2	2	0	30	10	59.345	908.5	1.075	4.8	0.795	1	3.815
1	42	11.5	4.72	9	0	79	79	750.5	759.1	1.38	1.52	4.29	4.06	2	1.93	1.3	1.3	1	1	0	0	0	0	0	0	0	0	0	0	0	0	1	1	1	2	2	0	30	10	79	754.8	1.45	4.175	1.3	1	1.965
1	61	225	2.9	5	1	52	52.32	1004.6	1004.6	1.08	0.78	3.44	1.83	2.01	2.13	1.28	1.28	0	0	0	0	1	1	1	1	0	0	0	0	0	0	0	0	1	2	2	0	20	10	52.16	1004.6	0.93	2.635	1.28	0	2.07
1	53	27.4	5.2	2	1	18	19	900.28	890	1.1	1.1	6.3	6.5	2.43	2.41	1.5	1.31	0	0	2	2	0	0	1	1	0	0	0	0	0	0	0	0	1	2	2	0	20	3	18.5	895.14	1.1	6.4	1.405	0	2.42
1	57	18.71	3.78	5	1	30	32	943.9	996.7	1.2	1.2	4.16	4.2	2.51	2.41	1.88	1.09	2	2	0	0	1	1	1	1	0	0	0	0	0	0	0	0	1	2	2	0	20	10	31	970.3	1.2	4.18	1.485	1	2.46
1	61	11.5	0.91	2	1	42	41	1191	1064	1.18	1.25	3.5	2.71	2.33	2.29	1.41	1.41	1	1	0	0	0	0	0	0	0	0	0	0	0	0	0	0	1	2	2	0	20	10	41.5	1127.5	1.215	3.105	1.41	1	2.31
1	63	8.5	0.49	2	1	19.5	19.1	994.9	978.3	1.7	1.6	6.01	4.78	2.74	2.66	1.62	1.62	0	0	1	1	1	1	0	0	0	0	1	1	0	0	0	0	1	2	2	0	20	3	19.3	986.6	1.65	5.395	1.62	0	2.7
